# Supplementary material for: Exploring the Mechanism of Resveratrol in Reducing the Soft Tissue Damage of Osteoarthritis Based on Network Pharmacology and Experimental Pharmacology
Source: Evid Based Complement Alternat Med. 2021 Oct 4;2021:9931957. doi: 10.1155/2021/9931957 (PMC8505078; doi:10.1155/2021/9931957)
Supplement: Supplementary Materials — Table S1: Resveratrol Potential Targets. Table S2: OA genes. Table S3: Enrichment Analysis of Resveratrol-OA PPI Network. [file 9931957.f1.zip]

Archive with 3 entries (3 files):
- 9931957.f1/Table S1-revised (1).pdf
- 9931957.f1/Table S2-revised (2).pdf
- 9931957.f1/Table S3-revised (1).pdf
